# Supplementary material for: Australian Consumers’ Attitudes towards Sustainable Diet Practices Regarding Food Waste, Food Processing, and the Health Aspects of Diet: A Cross Sectional Survey
Source: Int J Environ Res Public Health. 2023 Feb 1;20(3):2633. doi: 10.3390/ijerph20032633 (PMC9914991; doi:10.3390/ijerph20032633)
Supplement: Supplementary file 1 [file ijerph-20-02633-s001.zip]

Archive with 1 entries (1 files):
- ijerph-2140864-SI.pdf
